# Supplementary material for: Molecular Mechanisms Underlying the Anti-Inflammatory Properties of (R)-(-)-Carvone: Potential Roles of JNK1, Nrf2 and NF-κB
Source: Pharmaceutics. 2023 Jan 11;15(1):249. doi: 10.3390/pharmaceutics15010249 (PMC9865770; doi:10.3390/pharmaceutics15010249)
Supplement: Supplementary file 1 [file pharmaceutics-15-00249-s001.zip]

Archive with 1 entries (1 files):
- pharmaceutics-2106963-supplementary.pdf
